# Supplementary material for: Dietary Sodium and Potassium Intake and Risk of Non-Fatal Cardiovascular Diseases: The Million Veteran Program
Source: Nutrients. 2022 Mar 7;14(5):1121. doi: 10.3390/nu14051121 (PMC8912456; doi:10.3390/nu14051121)
Supplement: Supplementary file 1 [file nutrients-14-01121-s001.zip]

Archive with 1 entries (1 files):
- nutrients-1591684-supplementary.pdf
